# Supplementary material for: The mode and tempo of genome size evolution in the subgenus Sophophora
Source: PLoS One. 2017 Mar 7;12(3):e0173505. doi: 10.1371/journal.pone.0173505 (PMC5340367; doi:10.1371/journal.pone.0173505)
Supplement: S1 Table — (XLSX) [file pone.0173505.s001.xlsx]

## Sheet: Sheet1
Species	Number of genes	COI	COII	COIII	cytb	ADH	AMYREL	AMY	per	Ddc	Sod	BOSS	hb	snf	wee	marf	fkh
C. amoena	8	HQ979021.1	AF478415.1	EU493831.1	EU494086.1	AF059887.1	AY736544.1	-	-	AY124490.1	X61687.1	-	-	-	-	-	-
C. procnemis	5	GU597449.1	HQ110556.1	GU597512.1	-	AB026521.1	-	-	-	-	AF021821.1	-	-	-	-	-	-
D. busckii	6	HG798345.1	AF519347.1	AF519379.1	-	AB261141.1	-	AF071037.1	-	AF293733.1	U39445.1	-	-	-	-	-	-
D. mauritiana	10	AY757289.1	EU493756.1	EU493886.1	EU494140.1	AB194422.1	AY733053.1	HQ631504.1	-	HQ631632.1	AJ844839.1	-	AF461326.1	-	-	-	-
D. erecta	7	JQ679121.1	GQ244453.1	-	-	X54116.1	AF039562.2	M55996.1	AF251239.1	-	AF127156.1	-	-	-	-	-	-
D. simulans	11	M57911.1	GQ222022.1	NC_005781.1	NC_005781.1	M36581.1	XM_002081767.1	D17734.1	AF251250.1	AY197770.1	X15685.1	-	HQ631776.1	-	-	-	-
D. kanapiae	5	AB669755.1	AB669812.1	-	-	AB669885.1	-	AB048768.1	-	-	-	-	AF461349.1	-	-	-	-
D. teissieri	8	JQ679119.1	DQ382787.1	-	-	X54118.1	AF039557.2	D17736.1	AF251251.1	-	AF127160.1	-	AF461329.1	-	-	-	-
D. sechellia	10	M57908.1	GQ244458.1	NC_005780.1	NC_005780.1	AF284481.1	AF039558.1	D17732.1	AF251249.1	-	AF127157.1	-	XM_002031972.1	-	-	-	-
D. varians	5	FJ795579.1	AF461276.1	-	-	AB194427.1	AF136937.2	-	-	-	-	-	AF461323.1	-	-	-	-
D. yakuba	10	X03240.1	X03240.1	X03240.1	X03240.1	X57376.1	AF039561.2	D17738.1	X61127.1	-	AF127159.1	-	AF461330.1	-	-	-	-
D. santomea	10	JQ679120.1	DQ382822.1	NC_023825.1	NC_023825.1	AY804554.1	AY736503.1	AF280885.1	AF251248.1	-	AY804512.1	-	AY804682.1	-	-	-	-
D. melanogaster	12	M57910.1	EU493757.1	GQ229522.1	NC_024511.2	U20765.1	NM_057914.4	L22716.1	L22716.1	HQ631634.1	X17332.1	-	HQ631766.1	-	-	-	J03177.1
D. ficusphila	7	AY757285.1	AY757273.1	-	-	DQ363232.1	AF462600.1	AB003765.1	-	DQ363226.1	-	-	HQ631758.1	-	-	-	-
D. birchii	7	AB669745.1	AB669803.1	-	-	AB669876.1	HQ631507.1	AB048804.1	-	HQ631620.1	-	-	AF461340.1	-	-	-	-
D. elegans	7	AB032130.1	HQ631610.1	-	-	DQ363230.1	AF136930.2	AY098451.1	-	DQ363224.1	-	-	HQ631756.1	-	-	-	-
D. pallidosa	6	FJ795561.1	AF461280.1	-	EU601680.1	AF459759.1	AF136931.1	-	-	-	-	-	AF461327.1	-	-	-	-
D. atripex	3	FJ795575.1	-	-	EU601556.1	-	U96154.3	-	-	-	-	-	-	-	-	-	-
D. ananassae	10	AB032132.1	AF474077.1	BK006336.1	EU601718.1	AB194426.1	AF024691.3	AB003755.1	L06335.1	HQ631615.1	-	-	HQ631746.1	-	-	-	-
D. tani	7	AB669709.1	AB669770.1	-	-	AB669839.1	HQ631525.1	AB048700.1	-	HQ631651.1	-	-	HQ631780.1	-	-	-	-
D. punjabiensis	7	AB669723.1	AB243401.1	-	-	AB669854.1	U96165.1	AB048772.1	-	HQ631643.1	-	-	HQ631775.1	-	-	-	-
D. phaeopleura	6	AY757291.1	AY757279.1	-	EU601555.1	AF459756.1	AY736491.1	-	-	-	-	-	AF461324.1	-	-	-	-
D. bipectinata	8	AB032131.1	AY757275.1	-	-	DQ363233.1	AF136936.1	U31145.1	-	DQ363227.1	AJ844862.1	-	HQ631752.1	-	-	-	-
D. malerkotliana	10	AY757289.1	EU493756.1	EU493886.1	EU494140.1	AB194422.1	AY733053.1	HQ631504.1	-	HQ631632.1	AJ844839.1	-	AF461326.1	-	-	-	-
D. takahashii	7	JF735911.1	AF474089.1	-	-	AF459749.1	U96161.2	U31148.1	-	HQ631650.1	-	-	HQ631779.1	-	-	-	-
D. parabipectinata	7	AY757282.1	AY757270.1	-	-	HQ631481.1	AY736489.1	HQ631503.1	-	HQ631637.1	-	-	HQ631769.1	-	-	-	-
D. orosa	5	AB669758.1	AB669815.1	-	-	AB669888.1	-	AB048776.1	-	-	-	-	AF461351.1	-	-	-	-
D. pseudotakahashii	3	AY757283.1	AY757271.1	-	-	-	AY736499.1	-	-	-	-	-	-	-	-	-	-
D. mimetica	6	AY098454.1	AF474092.1	-	-	AY279328.1	AY733058.1	AY098447.1	-	-	-	-	AF461320.1	-	-	-	-
D. serrata	7	AB669748.1	AB669806.1	-	-	AB669879.1	AF069756.1	AB048781.1	L06341.1	HQ631647.1	-	-	-	-	-	-	-
D. bunnanda	3	AB669747.1	GQ376040.1	-	-	AB669877.1	-	-	-	-	-	-	-	-	-	-	-
D. seguyi	7	AB669716.1	AB669775.1	-	-	AB669846.1	HQ631522.1	AB048780.1	-	HQ631646.1	-	-	AF461335.1	-	-	-	-
D. nikananu	6	AB669744.1	AB669801.1	-	-	AB669874.1	AF251136.1	AB048775.1	-	-	-	-	AF461337.1	-	-	-	-
D. tsacasi	6	AB669717.1	AB669776.1	-	-	AB669847.1	AF251134.1	AB048783.1	-	-	-	-	AF461346.1	-	-	-	-
D. lutescens	7	AB027267.1	AF474090.1	-	-	AY279327.1	AF491637.1	HQ631491.1	-	HQ631630.1	-	-	AF461318.1	-	-	-	-
D. vulcana	6	AB669718.1	AB669777.1	-	-	AB669848.1	AF251132.1	AB048785.1	-	-	-	-	AF461336.1	-	-	-	-
D. ercepeae	6	FJ795576.1	AF461306.1	-	-	AF459784.1	U96155.2	U31137.1	-	-	-	-	AF461354.1	-	-	-	-
D. pseudoananassae nigrens	3	AJ844809.1	-	-	-	AB194424.1	AY736497.1	-	-	-	-	-	-	-	-	-	-
D. prostipennis	7	HQ631570.1	AF474091.1	-	-	HQ631483.1	HQ631519.1	HQ631494.1	-	HQ631641.1	-	-	HQ631773.1	-	-	-	-
D. pseudoananassae	7	AY757280.1	GQ376041.1	-	-	AB194425.1	AY736498.1	AB003774.1	-	HQ631639.1	-	-	HQ631771.1	-	-	-	-
D. eugracilis	7	AY098461.1	AF474079.1	-	-	AY279326.1	AF250055.1	AB003764.1	-	DQ363225.1	-	-	HQ631757.1	-	-	-	-
D. paralutea	4	AY757290.1	AY757278.1	-	-	AF459747.1	-	-	-	-	-	-	AF461315.1	-	-	-	-
D. lacteicornis	4	AB830535.1	AB243388.1	-	-	AB830534.1	-	AB048769.1	-	-	-	-	-	-	-	-	-
D. auraria	9	AB669696.1	AB243377.1	EU493883.1	EU494137.1	AB669826.1	U96163.2	AB048693.1	-	HQ631616.1	-	-	AF461338.1	-	-	-	-
D. triauraria	7	AB669711.1	AB243399.1	-	-	AB669841.1	AF251141.1	AB048694.1	-	HQ631653.1	-	-	HQ631782.1	-	-	-	-
D. quadraria	7	AB669703.1	AB243392.1	-	-	AB669833.1	AF136934.1	AB048698.1	-	HQ631644.1	-	-	AF461343.1	-	-	-	-
D. rufa	7	AB669704.1	AB243394.1	-	-	AB669834.1	AF136935.2	AB048779.1	-	HQ631645.1	-	-	AF461353.1	-	-	-	-
D. mayri	7	AB669757.1	AB669814.1	-	-	AB669887.1	HQ631514.1	AB048771.1	-	HQ631633.1	-	-	AF461350.1	-	-	-	-
D. fuyamai	7	AY098460.1	HQ631608.1	-	-	HQ631474.1	HQ631511.1	AB003768.1	-	HQ631624.1	-	-	HQ631759.1	-	-	-	-
D. baimaii	9	AB669751.1	AB669808.1	EU493884.1	EU494138.1	AB669881.1	HQ631506.1	AB048800.1	-	HQ631617.1	-	-	HQ631748.1	-	-	-	-
D. orena	6	AY757281.1	AY757269.1	-	-	-	U96158.2	D21129.1	AF251242.1	-	AF127155.1	-	-	-	-	-	-
D. lucipennis	7	HQ631564.1	HQ631607.1	-	-	AF459751.1	AF251138.1	AY098452.1	-	HQ631629.1	-	-	HQ631764.1	-	-	-	-
D. pectinifera	3	AB669761.1	AB243390.1	-	-	AB669891.1	-	-	-	-	-	-	-	-	-	-	-
D. suzukii	6	AB032128.1	HQ631606.1	-	-	-	HQ631524.1	AY098448.1	-	HQ631649.1	-	-	HQ631778.1	-	-	-	-
D. pseudoobscura	11	AB669765.1	AB669821.1	AF519380.1	EF216279.1	M60988.1	AF312739.1	HQ631488.1	X13878.1	AF293746.1	AF059882.1	-	HQ631745.1	-	-	-	-
D. miranda	9	AF451104.1	M95148.1	-	EF216276.1	M60998.1	-	U31131.1	AY238807.1	AY754461.1	U47870.1	-	AY754537.1	-	-	-	-
D. tolteca	6	-	M95152.1	-	-	AB703325.1	AF306717.1	AF108131.1	-	-	U47867.1	-	AF461314.1	-	-	-	-
D. ambigua	9	U51610.1	EU493759.1	EU493889.1	EF216264.1	AB703317.1	AF306712.1	AF037092.1	-	-	U47868.1	-	AF461309.1	-	-	-	-
D. persimilis	9	AF451100.1	M95143.1	-	EF216278.1	M60997.1	AF129823.1	AF037103.1	L81264.1	-	U47873.1	-	AF461310.1	-	-	-	-
D. azteca	7	U51605.1	M95146.1	-	U07283.1	AB703319.1	AF150685.1	AF074822.1	-	-	U47866.1	-	-	-	-	-	-
D. affinis	10	HQ979106.1	GQ244451.1	AF519378.1	EF216263.1	AY754404.1	AF037353.1	AF037099.1	-	AY754448.1	U47879.1	-	AF461312.1	-	-	-	-
D. barbarae	9	AB669728.1	AB669785.1	EU493885.1	EU494139.1	AB669858.1	AF250053.1	AB048802.1	-	HQ631618.1	-	-	HQ631749.1	-	-	-	-
D. greeni	6	AB669713.1	AB669772.1	-	-	AB669843.1	AF462602.1	AF393792.1	-	-	-	-	AF461325.1	-	-	-	-
D. jambulina	7	AY757284.1	AB669781.1	-	-	DQ363234.1	AF174489.1	AF393793.1	-	DQ363228.1	-	-	HQ631760.1	-	-	-	-
D. bifasciata	9	AF050749.1	M95147.1	EU493891.1	EU494145.1	AB703320.1	AF251135.1	AF037104.1	-	-	U47869.1	-	AF461313.1	-	-	-	-
D. narragansett	3	-	M95149.1	-	-	AB703323.1	-	AF312738.1	-	-	-	-	-	-	-	-	-
D. kikkawai	7	AB669734.1	AB669791.1	-	-	AB669864.1	U96156.3	AB077405.1	-	HQ631625.1	-	-	HQ631761.1	-	-	-	-
D. algonquin	4	JF735923.1	M95144.1	-	U07279.1	AB703316.1	-	-	-	-	-	-	-	-	-	-	-
D. bicornuta	5	AB669753.1	AB669810.1	-	-	AB669883.1	AF136933.1	-	-	-	-	-	AF461331.1	-	-	-	-
D. diplacantha	6	AB669732.1	AB669789.1	-	-	AB669862.1	AF251142.1	AB048764.1	-	-	-	-	AF461332.1	-	-	-	-
D. biauraria	7	AB669697.1	AB243383.1	-	-	AB669828.1	AF136932.2	AF393786.1	-	HQ631619.1	-	-	HQ631751.1	-	-	-	-
D. hydei	14	DQ471603.1	AF145888.1	AF145892.1	-	DQ471660.1	AY733042.1	AF071035.1	-	AF293737.1	U37714	JF736448.1	EF559361.1	JF736388.1	JF736265.1	JF736212.1	JF736170.1
D. neocordata	6	AF045104.1	EU493765.1	EU493895.1	EU494149.1	HQ110514.1	AY736480.1	-	-	-	-	-	-	-	-	-	-
D. emarginata	5	AF045110.1	EU493764.1	EU493894.1	EU494148.1	AF045126.1	-	-	-	-	-	-	-	-	-	-	-
D. virilis	15	JQ679111.1	HQ110559.1	-	AY646772.1	DQ471668.1	AF136603.1	U02029.1	X13877.1	AF293749.1	X13831.1	JF736479.1	EF635085.1	JF736417.1	JF736296.1	JF736234.1	XM_002058672.1
D. nebulosa	9	JF735914.1	EU532083.1	-	EU494152.1	HQ110510.1	AY733060.1	-	U51090.1	AF293742.1	AF021830.1	-	EU532116.1	-	-	-	-
D. sucinea	6	AY335203.1	EU532094.1	-	EU494154.1	AF264080.1	-	-	-	-	AY335229.1	-	EU532114.1	-	-	-	-
D. capricorni	8	AY335202.1	EU532079.1	EU493896.1	EU494150.1	AF264073.1	-	-	U51092.1	-	AY335228.1	-	EU532113.1	-	-	-	-
D. paulistorum	9	EU493641.1	HQ110557.1	EU493899.1	EU494153.1	U95272.1	-	-	U51082.1	AF293744.1	AF021829.1	-	EU532111.1	-	-	-	-
D. equinoxialis	7	U51593.1	EU493767.1	EU493897.1	EU494151.1	U95268.1	-	-	U51074.1	-	-	-	EU532101.1	-	-	-	-
H. pictiventris	6	-	AF478434.1	-	-	AB026530.1	AY736493.1	-	U11808.1	AF293736.1	AF021824.1	-	-	-	-	-	-
S. leonensis	6	EU493683.1	EU493812.1	EU493940.1	EU494185.1	-	EU161100.1	-	-	AF293748.1	-	-	-	-	-	-	-
S. stonei	4	JF735922.1	JF735936.1	DQ155678.1	-	DQ155672.1	-	-	-	-	-	-	-	-	-	-	-
S. lebanonensis lebanonensis	7	EU493686.1	HQ110572.1	-	EU494188.1	DQ155674.1	-	AB078774.1	-	AF293739.1	AF021822	-	-	-	-	-	-
S. pattersoni	5	EU493687.1	EU493816.1	DQ155680.1	EU494189.1	DQ155671.1	-	-	-	-	-	-	-	-	-	-	-
Z. tuberculatus	10	EU493691.1	EU595373.1	-	EU494193.1	X63955.1	AY736524.1	U31154.1	U11809.1	AF293751.1	AF021823	-	EU447345.1	-	-	-	-
Z. sepsoides	6	EU493690.1	EU493819.1	GU597526.1	EU494192.1	-	AY736523.1	U31153.1	-	-	-	-	-	-	-	-	-
