# Supplementary material for: The mode and tempo of genome size evolution in the subgenus Sophophora
Source: PLoS One. 2017 Mar 7;12(3):e0173505. doi: 10.1371/journal.pone.0173505 (PMC5340367; doi:10.1371/journal.pone.0173505)
Supplement: S2 Table — Phylogenetic value means from each phylogenetic analyses for taxa number (5, 10, 15, 20, and 30 taxa) datasets were compared using ANOVA. Given the results, Moran’s I and Abouheif’s Cmean are significantly affected by taxa number. (XLSX) [file pone.0173505.s002.xlsx]

## Sheet: Sheet1
Table S2: ANOVA results and Means for each phylogenetic analysis.
λ						δ
	Df	Sum Sq.	Mean Sq.	F Value	Pr(>F)		Df	Sum Sq.	Mean Sq.	F Value	Pr(>F)
Taxa	1	0.4	0.4005	1.69	0.197	Taxa	1	3.72	3.72	3.291	0.0727
Residuals	98	23.22	0.2369			Residuals	98	110.75	1.13
Taxa	5	10	12	20	30	Taxa	5	10	12	20	30
Mean	0.408	0.445	0.482	0.519	0.592	Mean	2.32	2.208	2.095	1.983	1.759
κ						Blomberg's K
	Df	Sum Sq.	Mean Sq.	F Value	Pr(>F)		Df	Sum Sq.	Mean Sq.	F Value	Pr(>F)
Taxa	1	0.11	0.1114	0.136	0.713	Taxa	1	0.85	0.8523	1.605	0.208
Residuals	98	79.98	0.8161			Residuals	98	52.05	0.5311
Taxa	5	10	12	20	30	Taxa	5	10	12	20	30
Mean	1.045	1.065	1.084	1.103	1.142	Mean	0.806	0.86	0.914	0.967	1.075
Abouheif's Cmean						Moran's I
	Df	Sum Sq.	Mean Sq.	F Value	Pr(>F)		Df	Sum Sq.	Mean Sq.	F Value	Pr(>F)
Taxa	1	0.15	0.14967	4.05	0.0469	Taxa	1	0.74	0.7399	20.51	1.67e-05
Residuals	98	3.621	0.03965			Residuals	98	3.535	0.0361
Taxa	5	10	12	20	30	Taxa	5	10	12	20	30
Mean	0.0564	0.0789	0.1014	0.1239	0.1688	Mean	-0.158	-0.108	-0.058	-0.008	0.092
Phylogenetic value means from each phylogenetic analyses for taxa number (5, 10, 15, 20, and 30 taxa) datasets were compared using ANOVA. Given the results, Moran’s I and Abouheif’s Cmean are significantly affected by taxa number.
