# Supplementary material for: The mode and tempo of genome size evolution in the subgenus Sophophora
Source: PLoS One. 2017 Mar 7;12(3):e0173505. doi: 10.1371/journal.pone.0173505 (PMC5340367; doi:10.1371/journal.pone.0173505)
Supplement: S3 Table — P-values from the opposite bounds for Pagel’s λ and Blomberg’s K for the taxa number (5, 10, 15, 20, and 30 taxa) datasets were compared using ANOVA. Given the results, the reliability of these phylogenetic signal tests increase as taxa number increases. (XLSX) [file pone.0173505.s003.xlsx]

## Sheet: Sheet1
Table S3: ANOVA and means for P-values for λ and Blomberg’s K analyses
λ P-value						Blomberg's K P-Value
	Df	Sum Sq.	Mean Sq.	F Value	Pr(>F)		Df	Sum Sq.	Mean Sq.		F Value		Pr(>F)
Taxa	1	0.468	0.4682	12.05	0.000771	Taxa	1	1.5	1.4999	29.78		3.65e-07
Residuals	98	3.807	0.0388			Residuals	98	4.936	0.0504
Taxa	5	10	12	20	30	Taxa	5	10	12	20		30
Mean	0.2452	0.2054	0.1657	0.1259	0.0464	Mean	0.376	0.305	0.234	0.162		0.02
P-values from the opposite bounds for Pagel’s λ and Blomberg’s K for the taxa number (5, 10, 15, 20, and 30 taxa) datasets were compared using ANOVA. Given the results, the reliability of these phylogenetic signal tests increase as taxa number increases.
